# Supplementary material for: Insufficient LGBTQ+ education across disciplines suggested by national survey of health professionals in training
Source: PLoS One. 2025 Jan 6;20(1):e0316931. doi: 10.1371/journal.pone.0316931 (PMC11703085; doi:10.1371/journal.pone.0316931)
Supplement: S1 File — (XLSX) [file pone.0316931.s001.xlsx]

## Sheet: Stata cleaned data
responseno	disc	region	yr	queer	gender	sexuality	urm	hours	prepqcnow	prepqcend	preptnow	preptend
1	1	0	1	1	2	5	0	7.5	1	1	0	0
2	4	0	0	1	0	4	0	4	3	3	2	2
3	4	0	1	1	2	1	0
4	4	0	1	0	0	0	0	6.5	3	3	2	3
5	4	0	0	1	0	1	0	1.5	2	3	2	3
6	4	0	1	1	0	2	0		0	0	0	0
7	4	0	1	0	0	0	1		2	3	0	1
8	4	0	0	1	2	1	1	5	2	2	2	2
9	1	0	2	1	2	5	0
10	4	0	0	0	0	0	0		1	2	0	0
11	0	0	0	1	1	5	1	3	2	2	0	1
12	4	1	1	0	0	4	0	4	3	3	3	3
13	4	1	1	0	0	0	0	5
14	4	1	0	1	0	0	0	7.5	2	2	2	2
15	4	1	0	1	0	0	0		2	2	1	1
16	4	1	2	1	2	5	0	2	2	1	0	0
17	4	1	2	1	1	4	1	5	2	2	1	1
18	4	2	0	0	1	0	1	25	1	2	1	2
19	4	2	1	1	1	1	0		1	2	1	2
20	0	2	2	1	1	1	1	5	3	3	2	3
21	4	3	0	1	0	2	0	7	2	2	1	1
22	4	3	1	1	1	5	0	2	1	1	1	1
23	2	3	7	0	0	0	0	7.5	2	2	2	2
24	0	3	1	1	2	1	0		3	3	3	3
25	1	0	3	0	0	0	0	5	1	1	1	1
26	1	0	0	0	0	0	0	7.5	1	1	1	1
27	1	2	0	1	0	2	0	1	1	1	0	0
28	1	2	0	1	0	1	0		0	0	0	0
29	1	2	0	0	0	0	0	1	0	1	1	2
30	1	2	1	0	0	0	0		1	2	1	1
31	1	2		0	2	0	0		1	1	1	1
32	1	2	0	0	0	0	0		2	2	2	2
33	1	2	0	0	0	0	0		2	2	0	0
34	4	0	1	1	0	1	0	1	2	2	2	2
35	4	0		1	2	2	0		2	2	1	2
36	4	1	2	0	0	0	0	5	3	3	2	2
37	4	1	2	1	1	1	0	5	2	2	1	1
38	4	1	2	0	0	0	1		1	1	2	1
39	4	1	2	0	0	0	0	2	1	1	1	1
40	4	1	2	1	1	1	1		2	2	1	1
41	4	1	2	0	0	0	0	1.5	1	1	0	0
42	4	1	2	0	0	0	1	2	2	2	1	1
43	4	1	2	0	0	0	0		1	1	1	1
44	4	1	2	1	0	2	1
45	4	2	2	0	0	5	0	1	1	1	1	1
46	0	0	3	1	2	2	0	45	2	2	2	2
47	0	0	2	1	2	3	0
48	0	0	2	1	2	5	0	9	2	2	2	2
49	0	0	1	1	0	4	0	2	1	1	0	1
50	0	0	0	1	2	1	0	15	2	3	2	2
51	0	0	3	0	0	0	0		2	2	2	2
52	0	0	1	1	0	2	0		3	3	3	3
53	0	0	1	1	0	2	0	1	1	1	1	1
54	0	0
55	0	0	3	0	1	0	0	10	2	2	1	1
56	0	0	1	1	0	2	0	1	1	2	0	2
57	0	0	2		2		0		3	3	2	2
58	0	0	2	1	1	1	1	0.5	2	2	1	1
59	0	0	2	1	0	5	0	3	3	3	2	2
60	0	0	3	1	2	4	1	4	1	2	0	2
61	0	0	1	1	1	1	0	3	1	0	0	0
62	0	0	1	0	1	0	0
63	0	0	1	0	1	0	0
64	0	0	3	1	2	5	0	2	2	2	1	1
65	0	0	3	1	0	5	0	1	2	2	1	1
66	0	0	2	1	0	5	0	4	3	3	3	3
67	0	0	2	1	0	2	0
68	0	0	1	1	0	2	0	2	1	1	1	1
69	0	1	3	1	0	5	1	8	2	2	2	2
70	0	1	0	1	1	2	0	6	2	2	2	2
71	0	1	7	0	0	0	0		0	1	0	1
72	0	2	3	1	0	2	1	5	3	3	2	2
73	0	2	3	0	0	0	1	10	1	2	1	2
74	0	2	1	1	0	5	1	2	1	2	1	2
75	0	2	1	1	0	1	0		0	1	0	1
76	0	2	1	1	0	4	1	2	1	1	2	2
77	0	2	3	0	0	0	0
78	0	2	6	1	2	2	0		3	3	3	3
79	0	2	0	0	1	0	1	10
80	0	2	2	1	2	2	0	10	2	2	1	2
81	0	4	3	1	1	1	0	1	2	2	2	2
82	0	3	3	0	1	0	0	5	3		1
83	0	3	3	0	1	0	0	10	2		1
84	0	3	1	1	2	5	0	4	2	3	1	2
85	0	3	0	1	0	5	0	10	1	2	1	2
86	0	3	1	1	0	2	0	3	1	1	1	1
87	0	3	1	1	0	2	0	2	0	0	0	0
88	0	3	1	1	0	5	0	0	1	1	0	0
89	0	3	1	0	0	4	1	5	2	2	2	2
90	0	3	1	1	2	4	0	1	0	1	0	1
91	0	3	1	1	0	2	0		1	2	1	1
92	0	3	0	1	0	2	0		1	2	3	3
93	0	3	1	1	2	5	0		3	3	0	3
94	0		0	1	2	5	1	5	1	2	1	1
95	4	1	3	1	0	2	0	3	2	2	2	2
96	0	0	2	0	0	0	0	6	3	3	3	3
97	0	0	3	0	0	0	0		1	1	1	1
98	0	0	0	0	1	0	0		3	3	3	3
99	0	0	2	1	0	2	0	1	2	2	2	2
100	0	0	3	1	0	5	0	125	2	3	3	3
101	0	0	2	0	1	0	0	5	2	2	2	2
102	0	0	1	0	1	1	0
103	0	0	2	0	0	0	0	40	2	2	2	2
104	0	0	3	0	0	0	0	5	3	3	2	2
105	0	0	0	0	0	0	1		0	1	0	1
106	0	0	0	1	0	2	0	5	1	2	2	2
107	0	0	1	0	1	0	1	5	2	2	1	2
108	0	0	0	1	0	2	0	6	1	1	1	1
109	0	0	0	0	1	0	0		1	2	1	1
110	0	0	3	1	0	2	0	10	2	2	1	1
111	0	0	3	0	0	0	0		2	2	1	2
112	0	0	0	1	0	5	0	6	1	1	1	1
113	0	0	2	0	0	0	0	10	2	2	1	1
114	0	0	0	0	0	0	0	10	1	2	2	1
115	0	0	1	1	0	2	0
116	0	0	0	1	0	4	0	5	3	3	2	2
117	0	0	0	0	1	0	0
118	0	0	1	0	0	0	0		2	3	1	2
119	0	1	3	1	0	1	0
120	0	1	3	1	0	1	1		3	3	3	3
121	0	1	0	1	0	2	0	5	2	3	1	2
122	0	1	0	0	0	0	0	2	1	1	1	1
123	0	2	0	1	1	1	1	1	2	2	0	0
124	0
125	2	0	0	1	2	4	0	1	2	2	3	3
126	2	0	0	1	2	5	0	15	1	1	1	2
127	2	0	1	1	2	5	0	1.5	0	3	1	3
128	2	1	0	1	2	3	0
129	2	4	0	1	2	3	1	27.5	3	3	2	3
130	1	0	1	0	0	0	0		1	1	1	1
131	1	0	3	0	0	0	0			3	3	3
132	1	0	0	1	0	2	0	4	2	2	1	1
133	1	0	3	1	2	1	0	3	1	1	1	1
134	1	0	3	0	0	0	0
135	1	0	0	0	0	0	0
136	1	2	1	0	0	0	0
137	1	3	7	0	0	0	0	10	1	1	1	1
138	1	3	7	0	0	0	0
139	1	3	7	1	2	5	0	1	2	2	2	2
140	1	3	7	0	0	0	0	2	1	1	1	1
141	1	3	7	0	0	0	0		1	0	1	0
142	1	3	7	0	0	0	0		3	3	3	3
143	1	3	0	0	0	0	0	4	2	2	1	2
144	1	3	0	0	0	0	1	12	3	3	3	3
145	1	3	2	0	0	0	0	1.5	1	2	1	2
146	1	3	1	0	0	3	1	1	2	2	0	1
147	1	3	1	0	0	0	0	0.5	0	3	0	3
148	1	3	1	1	1	1	0	7.5	3	3	3	3
149	1	3		1	0	2	0	4	2	2	1	1
150	1	3	0	0	0	0	0	3	1	2	0	1
151	1	3	0	0	0	0	0	15	2	2	2	2
152	1	3	0	0	0	0	0	3	2	1	1	1
153	1	3	0	0	0	0
154	1			1	2	5	0	1	3	3	3	3
155	2	0	3	1	2	2	0
156	2	0	4	0	0	0	0	22.5	1	1	1	1
157	2	0	1	1	2	5	0	5	3	3	2	2
158	2	0	3	1	0	2	0	3	3	3	2	2
159	2	0	0	0	0	0	0	8	2	3	2	3
160	2	0	3	0	0	0	0	0	1	1	0	0
161	2	1	3	0	0	0	0		1	1	1	1
162	2	1	2	1	0	2	0		1	1	1	1
163	2	1	4	1	2	5	0	2	3	3	3	3
164	2	1	1	0	0	0	0	5	2	3	1	2
165	2	2	0	0	0	4	1	5	1	1	0	0
166	2	2	1	1	0	2	0	4	2	2	1	2
167	2	2	0	1	2	5	1	3	2	2	2	2
168	2	2	4	1	2	2	0	3	1	3	1	3
169	2	2	3	1	1	2	0	4	2	2	2	2
170	2	2	2	1	2	5	0	5	1	2	1	2
171	2	4	4	1	1	1	0		1	2	1	2
172	2	4	3	0	1	0	0
173	2	4	5	1	0	2	0
174	2	3	4	1	2	5	0	35	2	2	2	2
175	2	3	0	1	2	5	0	1	1	1	0	0
176	2	3	3	1	0	1	0
177	2
178	2				0	3	0	5	3	3	3	2
179	4	0		1	2	3	0
180	3	0	0	0	0	0	0	10	3	3	2	2
181	3	0	1	1	0	2	0		1	1	0	0
182	3	0	0	1	0	2	0	3	2	3	0	1
183	3	0	0	0	0	0	0	2.5	1	1	1	1
184	3	0	0	1	1	1	0	5	1	2	1	1
185	3	0	0	0	0	0	0		1	2	0	1
186	3	0	0	0	0	0	0		2	2	1	2
187	3	0	1	0	0	0	1	1	1	2	0	2
188	3	0	0	0	0	0	0	2.5	1	2	1	2
189	3	0	0	0	0	0	0	4.5	2	2	1	2
190	3	0	0	1	0	2	0	5	1	1	1	1
191	3	0	0	0	0	0	0	4	1	1	0	0
192	3	0	1	0	0	0	0
193	3	0	0	0	0	0	0		1	1	0	0
194	3	0	0	0	1	0	0	5	3	3	2	2
195	3	0	0	1	0	2	0	3	1	1	1	1
196	3	0	0	0	0	0	1	4	2	2	1	1
197	3	0	0	1	0	2	0	5	2	3	1	2
198	3	0	0	0	0	0	0	10	1	1	1	1
199	3	0	0	0	0	0	0	6	3	3	2	2
200	3	0	2	1	1	1	0	5	2	2	2	2
201	3	0	0	0	1	0	0	5	1	2	1	2
202	3	0	0	1	1	1	0	5	3	3	2	2
203	3	0	0	0	0	0	0	3.5	2	2	2	2
204	3	0	0	0	0	0	0
205	3	0	2	1	1	1	0
206	3	0	0	0	0	0	0		1	2	1	1
207	3	0	0	0	0	0	0		2	2	2	2
208	3	0	0	0	0	0	1	6	2	2	1	1
209	3	0	2	0	0	0	0	6	2	2	2	2
210	3	0	0	1	0	2	0	6	2	2	1	1
211	3	0	7	0	0	0	0	5.5	2	2	2	2
212	3	0	0	0	0	0	0	5	2	2	2	2
213	3	0	0	0	0	0	0	5	2	3	2	3
214	3	0	0	0	0	0	0
215	3	0	0	0	0	0	0
216	3	0	0	1	2	0	1	4	1	1	1	1
217	3	0	0	0	1	0	0	5	2	2	2	2
218	3	0	0	0	1	0	0	5.5	3	3	3	3
219	3	0	0	0	1	0	0		1	1	1	1
220	3	1	1	0	0	0		1	1	1	1	0
221	3	1	1	0	0	0	0		3	3	0	1
222	3	1	1	1	2	5	1	4.5	1	3	1	3
223	3	2	7	0	0	0	0
224	3	2	1	1	0	2	0	1.5	0	0	0	0
225	3	3	1	1	0	2	1	4	1	1	1	0
226	3					5
227	3		0	0	0	0	0		1	1	1	1
228	2	0	3	1	1	5	0
229	2	1	2	0	2	5	0	0.5	2	2	3	3
230	2	2	5	0	0	0	0	10	2	2	1	2
231	2	3	7	0	0	0	1	50	1	1	1	1
232	2	3	1	0	0	0	0	2	0	1	0	1
233	2	3	1	0	0	0	1	10	0	2	0	2
234	2	3	1	0	0	0	1	20	1	2	1	2
235	2	3	1	1	1	5	1	3	1	1	0	0
236	2	3	7	1	0	5	1
237	4	1	2	0	0	0	1		2	2	2	2
238	4	1	2	0	0	0	0	1.5	1	1	1	1
